# Supplementary material for: Transcriptome changes associated with apple (Malus domestica) root defense response after Fusarium proliferatum f. sp. malus domestica infection
Source: BMC Genomics. 2022 Jul 2;23:484. doi: 10.1186/s12864-022-08721-3 (PMC9250749; doi:10.1186/s12864-022-08721-3)
Supplement: Supplementary file 1 — Additional file 1. Supplement [file 12864_2022_8721_MOESM1_ESM.xlsx]

## Sheet: Table S1
Table S1. Primer sequencesused for the qRT-PCR validation of selected differentially expressed genes.
GeneID	Description	Forward primer (5′-3′)	Reverse primer (5′-3′)
GAPDH (Accession number: AB239681)	aninternal control	GTGCCCACTGTTGATGTTTCC	CCTTCTGACTCCTCCTTGATAGC
MD10G1275800	WRKY DNA-binding protein 65	GACCAAGACCAAGACCCGAG	TCCCATCGGGAACACCATTG
MD13G1077900	WRKY DNA-binding protein 61	CTCCCATGGAGATAACCAAGGAT	TCGTTTTCTTCCGTAGCCTCT
MD10G1006500	WRKY DNA-binding protein 16	TTGCCACATTGCCAGAAAGC	TGATGGCCCTTCCATTCCAC
MD12G1189700	WRKY DNA-binding protein 70	AGCACTTCACATCCTTCGCT	GGTTGTTGTGGCTTGTCACC
MD07G1280300	WRKY DNA-binding protein 27	GCCAATCAACAACGACTCCG	CAGCTTGGACTGTCATGGGT
MD17G1048400	WRKY DNA-binding protein 72	CCCCACAATCACTCTCGACC	GAGCTTTGTCGAACTGGTGC
MD13G1067600	WRKY DNA-binding protein 3	GTCATCAGTCCAAGCGTCCC	GCTGGATTCCTGACGCTTCT
MD10G1039700	WRKY DNA-binding protein 16	TCTGCACGCACGATTTCTCT	GACAGTACTGGATGGCTGTCA
MD17G1025000	WRKY DNA-binding protein 52	AGTAGAGCCCCTGAATTTGAGC	TCCCTAGCCAAACCCGAGTA
MD05G1149500	WRKY DNA-binding protein 52	ATCCAAGGCTCCTATGACGG	ACGGGCAGAAGACAACAGAG
MD05G1295700	WRKY DNA-binding protein 65	CAGCCCTGTCGGTTTTCTCT	ATGGATTGAAGCTGACCGCA
MD04G1027100	WRKY DNA-binding protein 16	TTCAGCTCTTCTGTTCGCGT	CTAAAGGAACGCCTCTGGCA
MD10G1191300	Ethylene-responsive transcription factor 3	GCCTGGTATACCTCGACCTC	AAAATGCGGATCCTTGCCTG
MD08G1096000	Ethylene-responsive transcription factor ERF008	CATGGAGAAGCGCAAGCATC	CAGAAGGGCCTCGCAGATAG
MD10G1290900	Ethylene-responsive transcription factor 12	CATCTCCCTCGACCTCAACG	TATCAGTCGTTGCCCCATCG
MD04G1228800	Ethylene-responsive transcription factor 1B	AGAGATTCGACGCGAAACGG	AAACCGGAGACGAACCCTCC
MD05G1204300	Ethylene-responsive transcription factor 1B	CACGCTTCGCCCGGTAAA	AGTCTTCTTCCACGGATCGC
MD07G1248700	Ethylene-responsive transcription factor ERF106	AGTAGAGCCCCTGAATTTGAGC	TCCCTAGCCAAACCCGAGTA
MD15G1286600	Ethylene-responsive transcription factor ERF008	GAGACCGCTATGCGAAACCA	GTTCAAGTCGACCCGATCCA
MD09G1047600	Ethylene-responsive transcription factor WRI1	TCCCAGCAGACGAAACATCC	CGGCGTTAAGATTGGTGCTG
MD04G1048000	Endochitinase EP3	ATTGCTTTCAAAACGGCGCT	GTTGCACCGAAACCTTCACC
MD07G1198700	Glucan endo-1,3-beta-glucosidase	GGATGGTGCAACTCCAGGAA	GATTTTGCCACGCACCACTT
MD11G1210800	Glucan endo-1,3-beta-glucosidase 7	ACGATATTCCGCTTACGGTGG	CGGGACCTGAACCTTGTTCT
MD08G1245400	Beta-glucosidase 2	ACTTGGTGGAATTGGGAAGCA	GGGATCCTTGGACAGAGCAC
MD02G1242200	Beta-glucosidase BoGH3B	TTTCAGGCTTAACGGGGCAG	AGAGCATCCCCCTCATTCCC
MD16G1161400	Pathogenesis-related protein	GTGAAGCACAAGGTTGAGGGA	GGTGTGGTAATGACTGATGTTTTTA
MD09G1161000	Pathogenesis-related genes transcriptional activator PTI6	AACCCGTGATCCGAGAAACC	AGAGGAAGGCGAAGAGACCT
MD16G1026200	Pathogenesis-related protein	TTGCCAACCTGTGGATCGAA	CCAGAAGGTGAGCGTCAAGA
MD13G1023200	Pathogenesis-related protein	GGCCGCAACTCTGATTGGAT	TCCACAGGTTGGCAATACCC
MD08G1036400	Pathogenesis-related protein 5	AGTTCACGATCGGGTCCAAC	GCCCACAACCCCATACCTAC
MD09G1247200	Pathogenesis-related protein	TGCGAGTATGCATGTTTTACACT	ACATTTCCCATGCTTTCTCTGC
MD13G1161200	Pathogenesis-related protein	AATCCGAGTTCACCTCCGTC	AGTGCTCTTCAGTGGTGCAA
MD16G1026000	Pathogenesis-related protein	ATGAAGCAAACAATCGGGTGA	ATGACAGTGACCGCAAAGC

## Sheet: Table S2
Table S2. Sample and reference genome comparison statistics.
Sample	Total_reads	Total_map (percentage )	Unique_map (percentage )	Multi_map (percentage )	Read1_map (percentage )	Read2_map (percentage )	Positive_map (percentage )	Negative_map (percentage )	Splice_map (percentage )	Unsplice_map (percentage )	Proper_map (percentage )
M1_1	41026118	33141819(80.78%)	32176463(78.43%)	965356(2.35%)	16219634(39.53%)	15956829(38.89%)	16063187(39.15%)	16113276(39.28%)	12480503(30.42%)	19695960(48.01%)	30596398(74.58%)
M1_2	41393506	30960572(74.8%)	30038579(72.57%)	921993(2.23%)	15118460(36.52%)	14920119(36.04%)	14997111(36.23%)	15041468(36.34%)	11785722(28.47%)	18252857(44.1%)	28594342(69.08%)
M1_3	42632948	31230719(73.25%)	30288140(71.04%)	942579(2.21%)	15281486(35.84%)	15006654(35.2%)	15120221(35.47%)	15167919(35.58%)	11866857(27.83%)	18421283(43.21%)	28745598(67.43%)
Mean	41684191	31777703(76.28%)	30834394(74.01%)	943309(2.26%)	15539860(37.30%)	15294534(36.71%)	15393506(36.95%)	15440888(37.07%)	12044361(28.97%)	18790033(45.11%)	29312113(70.36%)
M2_1	41568418	37699332(90.69%)	36399381(87.56%)	1299951(3.13%)	18300706(44.03%)	18098675(43.54%)	18175412(43.72%)	18223969(43.84%)	13706629(32.97%)	22692752(54.59%)	34732112(83.55%)
M2_2	43570650	38329698(87.97%)	36853711(84.58%)	1475987(3.39%)	18547311(42.57%)	18306400(42.02%)	18403758(42.24%)	18449953(42.34%)	13327755(30.59%)	23525956(53.99%)	35001134(80.33%)
M2_3	41707258	35819306(85.88%)	34412352(82.51%)	1406954(3.37%)	17338106(41.57%)	17074246(40.94%)	17189401(41.21%)	17222951(41.29%)	12148567(29.13%)	22263785(53.38%)	32554838(78.06%)
Mean	42282109	37282779(88.18%)	35888481(84.88%)	1394297(3.30%)	18062041(42.72%)	17826440(42.17%)	17922857(42.39%)	17965624(42.49%)	13060984(30.90%)	22827498(53.99%)	34096028(80.65%)
T1_1	40958440	34068208(83.18%)	33114897(80.85%)	953311(2.33%)	16722654(40.83%)	16392243(40.02%)	16531930(40.36%)	16582967(40.49%)	12588864(30.74%)	20526033(50.11%)	31306582(76.43%)
T1_2	42414242	34209288(80.66%)	33187628(78.25%)	1021660(2.41%)	16711484(39.4%)	16476144(38.85%)	16570025(39.07%)	16617603(39.18%)	12616381(29.75%)	20571247(48.5%)	31454014(74.16%)
T1_3	41616206	36256067(87.12%)	35159486(84.49%)	1096581(2.63%)	17709445(42.55%)	17450041(41.93%)	17555180(42.18%)	17604306(42.3%)	13080553(31.43%)	22078933(53.05%)	33373070(80.19%)
Mean	41662963	34844521(83.65%)	33820670(81.20%)	1023851(2.46%)	17047861(40.93%)	16772809(40.27%)	16885712(40.54%)	16934959(40.66%)	12761933(30.64%)	21058738(50.55%)	32044555(76.93%)
T2_1	41032520	37410529(91.17%)	35990478(87.71%)	1420051(3.46%)	18138742(44.21%)	17851736(43.51%)	17975871(43.81%)	18014607(43.9%)	12776162(31.14%)	23214316(56.58%)	34095222(83.09%)
T2_2	43478254	38640582(88.87%)	36835247(84.72%)	1805335(4.15%)	18530371(42.62%)	18304876(42.1%)	18393388(42.3%)	18441859(42.42%)	12444278(28.62%)	24390969(56.1%)	34893170(80.25%)
T2_3	42215190	38378770(90.91%)	36742651(87.04%)	1636119(3.88%)	18482378(43.78%)	18260273(43.26%)	18342709(43.45%)	18399942(43.59%)	13413174(31.77%)	23329477(55.26%)	34994368(82.9%)
Mean	42241988	38143294(90.32%)	36522792(86.49%)	1620502(3.83%)	18383830(43.54%)	18138962(42.96%)	18237323(43.19%)	18285469(43.30%)	12877871(30.51%)	23644921(55.98%)	34660920(82.08%)
Proper_map: The number of reads of pairs of read1 and read2 aligned to the genome at the same time

## Sheet: Table S3
Table S3. Sample sequencing data quality summary.
Sample	Library	Raw_reads	Clean_reads	Clean_bases	Error_rate	Q20	Q30	GC_pct
M1_1	FRAS202246730-1r	42017880	41026118	6.15G	0.03	97.01	92.14	46.71
M1_2	FRAS202246731-1r	42309136	41393506	6.21G	0.03	97.14	92.42	48.17
M1_3	FRAS202246732-1r	43844094	42632948	6.39G	0.03	96.92	91.99	47.84
Mean		42723703	41684191	6.25G	0.03	97.02	92.18	47.57
M2_1	FRAS202246733-1r	42916192	41568418	6.24G	0.03	97.23	92.62	47.06
M2_2	FRAS202246734-1r	45494310	43570650	6.54G	0.03	96.96	92.14	46.94
M2_3	FRAS202246735-1r	42975708	41707258	6.26G	0.03	97.02	92.2	47.38
Mean		43795403	42282109	6.35G	0.03	97.07	92.32	47.13
T1_1	FRAS202246736-1r	42310642	40958440	6.14G	0.03	96.77	91.69	46.63
T1_2	FRAS202246737-1r	43570784	42414242	6.36G	0.03	97.07	92.31	46.94
T1_3	FRAS202246738-1r	42651490	41616206	6.24G	0.03	97	92.13	46.48
Mean		42844305	41662963	6.25G	0.03	96.95	92.04	46.68
T2_1	FRAS202246739-1r	42156466	41032520	6.15G	0.03	96.94	92.02	46.49
T2_2	FRAS202246740-1r	44578782	43478254	6.52G	0.03	97.15	92.42	46.75
T2_3	FRAS202246741-1r	43256224	42215190	6.33G	0.03	97.1	92.31	46.78
Mean		43330491	42241988	6.335G	0.03	97.06	92.25	46.67

## Sheet: Table S4
Table S4. KEGG enrichment analysis of differentially expressed genes between the mock inoculated and Fpmd MR5 infected.
Sample	KEGGID	Description	GeneRatio	padj	geneID	keggID	Count
M2vsM1	mdm00650	Butanoate metabolism	28/3436	0.000766155	gene:MD14G1242700/gene:MD09G1276300/gene:MD14G1242600/gene:MD16G1010800/gene:MD00G1009000/gene:MD17G1117800/gene:MD06G1235500/gene:MD06G1070000/gene:MD04G1069200/gene:MD05G1238300/gene:MD10G1216600/gene:MD10G1013700/gene:MD09G1128400/gene:MD14G1000800/gene:MD09G1139200/gene:MD15G1145900/gene:MD09G1277000/gene:MD11G1183500/gene:MD02G1002700/gene:MD13G1157200/gene:MD10G1339600/gene:MD11G1183400/gen…	mdm:103455676/mdm:103444237/mdm:103455676/mdm:103403475/mdm:103435112/mdm:103429192/mdm:114825422/mdm:103437319/mdm:103444755/mdm:103419798/mdm:114827709/mdm:103439765/mdm:103429192/mdm:103453867/mdm:103441440/mdm:103417939/mdm:103444239/mdm:103448176/mdm:103417939/mdm:103423955/mdm:103446821/mdm:103448176/mdm:103429193/mdm:103433207/mdm:103453571/mdm:103413299/mdm:103412455/mdm:103403560	28
	mdm00010	Glycolysis / Gluconeogenesis	127/3436	0.00174359	gene:MD05G1013400/gene:MD10G1014500/gene:MD16G1179400/gene:MD12G1172400/gene:MD12G1172500/gene:MD12G1018700/gene:MD02G1066500/gene:MD05G1013200/gene:MD10G1283500/gene:MD01G1185500/gene:MD10G1013900/gene:MD12G1018800/gene:MD16G1111100/gene:MD11G1001600/gene:MD14G1236900/gene:MD06G1002300/gene:MD04G1160100/gene:MD12G1173200/gene:MD11G1001500/gene:MD11G1001400/gene:MD06G1121600/gene:MD15G1012900/gen…	mdm:103409569/mdm:103432769/mdm:103403813/mdm:103451198/mdm:103451198/mdm:103449400/mdm:103449780/mdm:103409572/mdm:114827769/mdm:103439550/mdm:114819103/mdm:103449399/mdm:103403121/mdm:103422541/mdm:103455633/mdm:103436671/mdm:103425929/mdm:103419936/mdm:103414668/mdm:103422541/mdm:103437442/mdm:103450387/mdm:103450793/mdm:103430606/mdm:103432769/mdm:103445883/mdm:103403814/mdm:103448288/mdm:103…	127
	mdm00500	Starch and sucrose metabolism	131/3436	0.00174359	gene:MD06G1229100/gene:MD09G1062600/gene:MD05G1063400/gene:MD06G1122100/gene:MD08G1002300/gene:MD15G1223500/gene:MD02G1100600/gene:MD02G1066500/gene:MD10G1289300/gene:MD02G1100500/gene:MD04G1042400/gene:MD10G1003400/gene:MD06G1037500/gene:MD15G1376800/gene:MD15G1164900/gene:MD03G1005900/gene:MD15G1012900/gene:MD12G1020600/gene:MD08G1006000/gene:MD08G1027900/gene:MD17G1122900/gene:MD16G1021500/gen…	mdm:103438060/mdm:103442398/mdm:103448413/mdm:103437450/mdm:114820093/mdm:103400901/mdm:103453958/mdm:103449780/mdm:103446376/mdm:103453958/mdm:114824331/mdm:103444507/mdm:114825606/mdm:103405334/mdm:103400066/mdm:103418654/mdm:103450387/mdm:114820093/mdm:103440221/mdm:114826430/mdm:103405088/mdm:114821953/mdm:103436491/mdm:103448288/mdm:103415730/mdm:103404387/mdm:103418926/mdm:103427127/mdm:103…	131
	mdm01200	Carbon metabolism	232/3436	0.0242072	gene:MD12G1003600/gene:MD17G1154300/gene:MD11G1202100/gene:MD03G1012400/gene:MD11G1015100/gene:MD06G1008700/gene:MD06G1023500/gene:MD16G1179400/gene:MD09G1173000/gene:MD12G1018700/gene:MD02G1066500/gene:MD15G1294800/gene:MD01G1185500/gene:MD09G1034400/gene:MD12G1018800/gene:MD16G1111100/gene:MD11G1001600/gene:MD17G1117800/gene:MD17G1184200/gene:MD13G1041900/gene:MD04G1060500/gene:MD11G1001500/gen…	mdm:103449307/mdm:103443626/mdm:114819605/mdm:103452435/mdm:103452435/mdm:103445262/mdm:103436834/mdm:103403813/mdm:103443626/mdm:103449400/mdm:103449780/mdm:103431619/mdm:103439550/mdm:103429023/mdm:103449399/mdm:103403121/mdm:103422541/mdm:103429192/mdm:103417117/mdm:103416457/mdm:103432990/mdm:103414668/mdm:103422541/mdm:103401006/mdm:103426685/mdm:103450387/mdm:103450793/mdm:103405317/mdm:103…	232
	mdm04075	Plant hormone signal transduction	180/3436	0.046579	gene:MD13G1237300/gene:MD01G1083400/gene:MD10G1287900/gene:MD13G1268900/gene:MD10G1176400/gene:MD10G1121700/gene:MD16G1084400/gene:MD08G1091700/gene:MD14G1089200/gene:MD05G1309400/gene:MD16G1206500/gene:MD02G1084600/gene:MD02G1266200/gene:MD02G1057200/gene:MD15G1355600/gene:MD16G1267200/gene:MD13G1127100/gene:MD15G1412700/gene:MD01G1227100/gene:MD14G1131900/gene:MD12G1113400/gene:MD03G1215800/gen…	mdm:103445478/mdm:103416152/mdm:103446364/mdm:103409272/mdm:103412189/mdm:103412623/mdm:103402970/mdm:103441251/mdm:114821022/mdm:103434840/mdm:103403972/mdm:103400838/mdm:103409091/mdm:103449497/mdm:103401852/mdm:114822104/mdm:114822073/mdm:103402256/mdm:103444275/mdm:103404642/mdm:103450013/mdm:103429570/mdm:103437756/mdm:103434899/mdm:103401852/mdm:114825543/mdm:103446052/mdm:103451909/mdm:103…	180
	mdm04141	Protein processing in endoplasmic reticulum	183/3436	0.046579	gene:MD13G1108500/gene:MD17G1226000/gene:MD07G1279200/gene:MD17G1226100/gene:MD15G1053800/gene:MD01G1144300/gene:MD08G1249100/gene:MD05G1240300/gene:MD01G1126500/gene:MD01G1144400/gene:MD15G1443700/gene:MD11G1088300/gene:MD08G1068000/gene:MD10G1259300/gene:MD07G1210700/gene:MD07G1195500/gene:MD08G1068300/gene:MD07G1279100/gene:MD07G1210400/gene:MD08G1068400/gene:MD01G1144200/gene:MD01G1208700/gen…	mdm:103452075/mdm:103405590/mdm:103439807/mdm:103428963/mdm:103436955/mdm:103417894/mdm:103411069/mdm:103427932/mdm:103434172/mdm:103426503/mdm:103416411/mdm:103422703/mdm:103421027/mdm:103419721/mdm:103431126/mdm:103436058/mdm:103440886/mdm:103439807/mdm:114826121/mdm:103428726/mdm:103406608/mdm:103443172/mdm:103428235/mdm:103405590/mdm:114825618/mdm:103406372/mdm:103444228/mdm:103450253/mdm:103…	183
	mdm00270	Cysteine and methionine metabolism	93/3436	0.046579	gene:MD11G1202100/gene:MD01G1070400/gene:MD05G1354000/gene:MD14G1126800/gene:MD09G1003700/gene:MD04G1187700/gene:MD06G1082500/gene:MD15G1233200/gene:MD06G1090600/gene:MD01G1065600/gene:MD11G1012800/gene:MD05G1088400/gene:MD03G1240100/gene:MD13G1141700/gene:MD17G1070300/gene:MD13G1019500/gene:MD08G1075600/gene:MD15G1205100/gene:MD02G1119600/gene:MD08G1117300/gene:MD05G1003800/gene:MD09G1054200/gen…	mdm:114819605/mdm:103408235/mdm:103434461/mdm:103452551/mdm:103421581/mdm:103433836/mdm:103403980/mdm:103401006/mdm:103439201/mdm:103405317/mdm:103412678/mdm:103436439/mdm:103431524/mdm:103452632/mdm:103425910/mdm:103451531/mdm:103428748/mdm:103400792/mdm:103455681/mdm:103410741/mdm:103425227/mdm:103432045/mdm:103445864/mdm:103416847/mdm:103436249/mdm:103425030/mdm:103409483/mdm:103416128/mdm:103…	93
T2vsT1	mdm00010	Glycolysis / Gluconeogenesis	113/2912	0.00351966	gene:MD05G1013400/gene:MD12G1172500/gene:MD08G1034600/gene:MD12G1172400/gene:MD15G1089400/gene:MD10G1210600/gene:MD16G1111100/gene:MD10G1014500/gene:MD12G1173200/gene:MD10G1013900/gene:MD12G1018800/gene:MD10G1283500/gene:MD10G1014200/gene:MD12G1018700/gene:MD05G1013200/gene:MD00G1141700/gene:MD16G1179400/gene:MD16G1005100/gene:MD08G1109700/gene:MD09G1211500/gene:MD02G1066500/gene:MD13G1111500/gen…	mdm:103409569/mdm:103451198/mdm:103440507/mdm:103451198/mdm:103400183/mdm:103445883/mdm:103403121/mdm:103432769/mdm:103419936/mdm:114819103/mdm:103449399/mdm:114827769/mdm:103428551/mdm:103449400/mdm:103409572/mdm:103433453/mdm:103403813/mdm:103403377/mdm:114826515/mdm:103432769/mdm:103449780/mdm:103452095/mdm:103439064/mdm:103436671/mdm:103417932/mdm:103455633/mdm:103403814/mdm:103414668/mdm:103…	113
	mdm00250	Alanine, aspartate and glutamate metabolism	52/2912	0.00351966	gene:MD08G1092600/gene:MD15G1077000/gene:MD09G1173000/gene:MD12G1003600/gene:MD17G1154300/gene:MD12G1263800/gene:MD08G1069600/gene:MD11G1070800/gene:MD09G1276300/gene:MD14G1242600/gene:MD12G1184100/gene:MD11G1021800/gene:MD17G1264900/gene:MD14G1242700/gene:MD03G1168700/gene:MD04G1170100/gene:MD03G1111400/gene:MD06G1235500/gene:MD15G1096900/gene:MD14G1002500/gene:MD16G1103000/gene:MD06G1144100/gen…	mdm:103441081/mdm:103424673/mdm:103443626/mdm:103449307/mdm:103443626/mdm:103430524/mdm:103440890/mdm:103447373/mdm:103444237/mdm:103455676/mdm:103450725/mdm:103447071/mdm:103405859/mdm:103455676/mdm:103427269/mdm:103433731/mdm:103422012/mdm:114825422/mdm:103415469/mdm:103453876/mdm:103403075/mdm:103408759/mdm:114823663/mdm:103455787/mdm:114819179/mdm:114819179/mdm:103449331/mdm:103403475/mdm:103…	52
	mdm00620	Pyruvate metabolism	74/2912	0.0074068	gene:MD02G1243100/gene:MD16G1179400/gene:MD16G1005100/gene:MD05G1348100/gene:MD08G1178000/gene:MD15G1363500/gene:MD15G1405400/gene:MD16G1179500/gene:MD03G1001700/gene:MD16G1050300/gene:MD03G1240100/gene:MD14G1183400/gene:MD11G1001600/gene:MD13G1084800/gene:MD14G1094200/gene:MD15G1391200/gene:MD05G1238800/gene:MD10G1115300/gene:MD06G1177200/gene:MD11G1001500/gene:MD10G1210700/gene:MD17G1117800/gen…	mdm:103408309/mdm:103403813/mdm:103403377/mdm:103434492/mdm:103420422/mdm:103438249/mdm:103417932/mdm:103403814/mdm:103414668/mdm:103402738/mdm:103431524/mdm:103431162/mdm:103422541/mdm:103451907/mdm:103431059/mdm:103421316/mdm:103435358/mdm:103436249/mdm:103437735/mdm:103414668/mdm:103445912/mdm:103429192/mdm:103449196/mdm:103423928/mdm:103422541/mdm:103451955/mdm:103449527/mdm:103403560/mdm:103…	74
	mdm01200	Carbon metabolism	205/2912	0.00773341	gene:MD11G1202100/gene:MD08G1034600/gene:MD15G1089400/gene:MD10G1210600/gene:MD16G1111100/gene:MD02G1243100/gene:MD09G1019100/gene:MD12G1018800/gene:MD15G1327100/gene:MD06G1023500/gene:MD09G1173000/gene:MD09G1156400/gene:MD02G1001200/gene:MD12G1003600/gene:MD12G1018700/gene:MD06G1008700/gene:MD04G1060500/gene:MD17G1154300/gene:MD16G1179400/gene:MD11G1015100/gene:MD16G1005100/gene:MD08G1109700/gen…	mdm:114819605/mdm:103440507/mdm:103400183/mdm:103445883/mdm:103403121/mdm:103408309/mdm:103429000/mdm:103449399/mdm:103401681/mdm:103436834/mdm:103443626/mdm:103443220/mdm:103426685/mdm:103449307/mdm:103449400/mdm:103445262/mdm:103432990/mdm:103443626/mdm:103403813/mdm:103452435/mdm:103403377/mdm:114826515/mdm:103431619/mdm:103449780/mdm:103452095/mdm:103452435/mdm:103439064/mdm:103417932/mdm:103…	205
	mdm04141	Protein processing in endoplasmic reticulum	162/2912	0.00773341	gene:MD07G1279200/gene:MD01G1144400/gene:MD17G1226100/gene:MD02G1005800/gene:MD01G1208700/gene:MD01G1144300/gene:MD13G1108500/gene:MD15G1443700/gene:MD08G1249100/gene:MD07G1279100/gene:MD15G1053800/gene:MD07G1210700/gene:MD01G1126500/gene:MD01G1144200/gene:MD11G1088300/gene:MD07G1195500/gene:MD08G1068000/gene:MD15G1436200/gene:MD07G1253800/gene:MD07G1210400/gene:MD08G1068400/gene:MD17G1225700/gen…	mdm:103439807/mdm:103426503/mdm:103428963/mdm:103446880/mdm:103443172/mdm:103417894/mdm:103452075/mdm:103416411/mdm:103411069/mdm:103439807/mdm:103436955/mdm:103431126/mdm:103434172/mdm:103406608/mdm:103422703/mdm:103436058/mdm:103421027/mdm:103431790/mdm:103439629/mdm:114826121/mdm:103428726/mdm:103405590/mdm:103444228/mdm:114825618/mdm:103450253/mdm:103431125/mdm:103421245/mdm:103412838/mdm:103…	162
	mdm04075	Plant hormone signal transduction	160/2912	0.00773341	gene:MD10G1121700/gene:MD10G1287900/gene:MD15G1290900/gene:MD17G1113000/gene:MD16G1206500/gene:MD01G1083400/gene:MD13G1268900/gene:MD15G1355600/gene:MD02G1057200/gene:MD05G1309400/gene:MD02G1084600/gene:MD04G1149300/gene:MD07G1215900/gene:MD01G1149100/gene:MD12G1113400/gene:MD08G1169200/gene:MD09G1121900/gene:MD10G1176400/gene:MD05G1087300/gene:MD08G1091700/gene:MD01G1227100/gene:MD09G1208000/gen…	mdm:103412623/mdm:103446364/mdm:103401469/mdm:103405000/mdm:103403972/mdm:103416152/mdm:103409272/mdm:103401852/mdm:103449497/mdm:103434840/mdm:103400838/mdm:103433653/mdm:103424476/mdm:103455120/mdm:103450013/mdm:103401852/mdm:114826956/mdm:103412189/mdm:103436449/mdm:103441251/mdm:103444275/mdm:103411653/mdm:103433995/mdm:103415456/mdm:103440203/mdm:103402256/mdm:103403691/mdm:103421404/mdm:103…	160
	mdm00500	Starch and sucrose metabolism	109/2912	0.0158141	gene:MD05G1063400/gene:MD06G1122100/gene:MD08G1002300/gene:MD08G1034600/gene:MD15G1023900/gene:MD09G1062600/gene:MD04G1042400/gene:MD12G1020600/gene:MD06G1037500/gene:MD02G1100500/gene:MD03G1161800/gene:MD14G1128000/gene:MD02G1066500/gene:MD00G1025200/gene:MD10G1316100/gene:MD03G1005900/gene:MD00G1130900/gene:MD15G1376800/gene:MD06G1229100/gene:MD08G1027900/gene:MD10G1063800/gene:MD10G1289300/gen…	mdm:103448413/mdm:103437450/mdm:114820093/mdm:103440507/mdm:103450465/mdm:103442398/mdm:114824331/mdm:114820093/mdm:114825606/mdm:103453958/mdm:103418926/mdm:103404387/mdm:103449780/mdm:114822990/mdm:103446691/mdm:103418654/mdm:103404446/mdm:103405334/mdm:103438060/mdm:114826430/mdm:103453816/mdm:103446376/mdm:103405088/mdm:103426254/mdm:114821953/mdm:103441003/mdm:103400901/mdm:103444507/mdm:103…	109
	mdm01230	Biosynthesis of amino acids	174/2912	0.0158141	gene:MD11G1202100/gene:MD16G1065700/gene:MD15G1089400/gene:MD16G1138300/gene:MD10G1210600/gene:MD16G1111100/gene:MD12G1018800/gene:MD08G1057400/gene:MD09G1173000/gene:MD09G1156400/gene:MD12G1018700/gene:MD17G1154300/gene:MD16G1005100/gene:MD08G1109700/gene:MD13G1111500/gene:MD06G1055800/gene:MD17G1180800/gene:MD09G1057700/gene:MD13G1222900/gene:MD01G1065600/gene:MD03G1001700/gene:MD05G1003800/gen…	mdm:114819605/mdm:103402853/mdm:103400183/mdm:103452744/mdm:103445883/mdm:103403121/mdm:103449399/mdm:103421012/mdm:103443626/mdm:103443220/mdm:103449400/mdm:103443626/mdm:103403377/mdm:114826515/mdm:103452095/mdm:103437102/mdm:103439064/mdm:114826909/mdm:108169884/mdm:103405317/mdm:103414668/mdm:103425227/mdm:103435112/mdm:103401006/mdm:103436054/mdm:103450933/mdm:103447373/mdm:103402023/mdm:103…	174
M2vsT2	mdm00910	Nitrogen metabolism	7/74	5.73247e-05	gene:MD05G1081500/gene:MD11G1141900/gene:MD11G1141700/gene:MD08G1172400/gene:MD13G1096700/gene:MD12G1024600/gene:MD08G1196500	mdm:103436487/mdm:103413242/mdm:103413242/mdm:103439424/mdm:103452006/mdm:103449532/mdm:103410911	7
	mdm00940	Phenylpropanoid biosynthesis	10/74	0.00250492	gene:MD11G1061400/gene:MD12G1056000/gene:MD11G1061100/gene:MD01G1193700/gene:MD15G1313900/gene:MD00G1088100/gene:MD15G1008100/gene:MD15G1249600/gene:MD11G1004100/gene:MD09G1224200	mdm:103447309/mdm:103407551/mdm:103422656/mdm:103440034/mdm:103423180/mdm:103430041/mdm:103423450/mdm:103436113/mdm:103444067/mdm:103424888	10
M2vsT2(up-regulated)	mdm00910	Nitrogen metabolism	6/44	2.25608e-05	gene:MD05G1081500/gene:MD11G1141900/gene:MD11G1141700/gene:MD08G1172400/gene:MD13G1096700/gene:MD12G1024600	mdm:103436487/mdm:103413242/mdm:103413242/mdm:103439424/mdm:103452006/mdm:103449532	6
	mdm00940	Phenylpropanoid biosynthesis	9/44	0.000102607	gene:MD11G1061400/gene:MD12G1056000/gene:MD11G1061100/gene:MD01G1193700/gene:MD00G1088100/gene:MD15G1008100/gene:MD15G1249600/gene:MD11G1004100/gene:MD09G1224200	mdm:103447309/mdm:103407551/mdm:103422656/mdm:103440034/mdm:103430041/mdm:103423450/mdm:103436113/mdm:103444067/mdm:103424888	9

## Sheet: Table S5
Table S5. ABC transporters (mdm02010) in the M2vsM1 dataset.
GeneName	KEGG	Function	log2FoldChange
			T2vsT1	M2vsM1
MD01G1213600	K05666	ATP-binding cassette, subfamily C (CFTR/MRP), member 2 (ABCC2)	0.89	2.17
MD01G1232100	K05658	ATP-binding cassette, subfamily B (MDR/TAP), member 1 [EC:7.6.2.2] (ABCB1)	1.97	2.29
MD17G1284300	K05658	ATP-binding cassette, subfamily B (MDR/TAP), member 1 [EC:7.6.2.2] (ABCB1)	0.88	1.47
MD17G1042800	K05658	ATP-binding cassette, subfamily B (MDR/TAP), member 1 [EC:7.6.2.2] (ABCB1)	2.18	4.33
MD09G1041500	K05658	ATP-binding cassette, subfamily B (MDR/TAP), member 1 [EC:7.6.2.2] (ABCB1)	1.11	1.76
MD09G1041900	K05658	ATP-binding cassette, subfamily B (MDR/TAP), member 1 [EC:7.6.2.2] (ABCB1)	0	2.32
MD16G1135100	K05658	ATP-binding cassette, subfamily B (MDR/TAP), member 1 [EC:7.6.2.2] (ABCB1)	0	3.31
MD16G1134500	K05658	ATP-binding cassette, subfamily B (MDR/TAP), member 1 [EC:7.6.2.2] (ABCB1)	0	7.12
MD01G1121400	K05658	ATP-binding cassette, subfamily B (MDR/TAP), member 1 [EC:7.6.2.2] (ABCB1)	0.92	1.79
MD07G1191100	K05658	ATP-binding cassette, subfamily B (MDR/TAP), member 1 [EC:7.6.2.2] (ABCB1)	0.95	1.45

## Sheet: Table S6
Table S6. Glutathione metabolism (mdm00480).
GeneName	KEGG	Function	log2FoldChange
			T2vsT1	M2vsM1
MD15G1104100	K22596	gamma-glutamylcyclotransferase, plant [EC:4.3.2.9]	0.75	2.81
MD06G1082300	K01919	glutamate--cysteine ligase [EC:6.3.2.2]	4.87	4.54
MD06G1082500	K01919	glutamate--cysteine ligase [EC:6.3.2.2]	1.86	1.84
MD04G1004900	K00383	glutathione reductase (NADPH) [EC:1.8.1.7]	0.94	0.8
MD09G1029200	K00031	socitrate dehydrogenase [EC:1.1.1.42]	0.87	1.55
MD17G1068900	K00033	6-phosphogluconate dehydrogenase [EC:1.1.1.44 1.1.1.343]	0.83	1.26
MD09G1017200	K00036	glucose-6-phosphate 1-dehydrogenase [EC:1.1.1.49 1.1.1.363]	0.54	0.69
MD06G1081300	K00432	glutathione peroxidase [EC:1.11.1.9]	1.85	3.06
MD08G1055100	K00432	glutathione peroxidase [EC:1.11.1.9]	1.21	1.36
MD01G1222300	K00797	spermidine synthase [EC:2.5.1.16]	3.54	3.34
MD12G1125600	K00434	L-ascorbate peroxidase [EC:1.11.1.11]	6.53	7.95
MD15G1125400	K00434	L-ascorbate peroxidase [EC:1.11.1.11]	1.38	1.25
MD02G1236000	K00799	glutathione S-transferase [EC:2.5.1.18]	1.29	2.89
MD06G1012200	K00799	glutathione S-transferase [EC:2.5.1.18]	1.58	1.07
MD02G1236100	K00799	glutathione S-transferase [EC:2.5.1.18]	1.22	2.78
MD04G1112000	K00799	glutathione S-transferase [EC:2.5.1.18]	3.34	2.35
MD04G1111400	K00799	glutathione S-transferase [EC:2.5.1.18]	2.99	2.65
MD04G1111600	K00799	glutathione S-transferase [EC:2.5.1.18]	3.47	2.21
MD04G1139500	K00799	glutathione S-transferase [EC:2.5.1.18]	2.55	2.61
MD05G1184600	K00799	glutathione S-transferase [EC:2.5.1.18]	1.17	1.66
MD10G1172400	K00799	glutathione S-transferase [EC:2.5.1.18]	5.49	4.45
MD09G1269000	K00799	glutathione S-transferase [EC:2.5.1.18]	1.64	2.21
MD16G1011600	K00799	glutathione S-transferase [EC:2.5.1.18]	2.23	3.13
MD10G1172300	K00799	glutathione S-transferase [EC:2.5.1.18]	1.34	2.35
MD12G1129400	K00799	glutathione S-transferase [EC:2.5.1.18]	2.48	2.6
MD05G1210700	K00799	glutathione S-transferase [EC:2.5.1.18]	3.75	4.99
MD05G1211100	K00799	glutathione S-transferase [EC:2.5.1.18]	2.63	3.08
MD04G1111700	K00799	glutathione S-transferase [EC:2.5.1.18]	2.94	1.73
MD17G1267400	K00799	glutathione S-transferase [EC:2.5.1.18]	1	2.13

## Sheet: Table S7
Table S7. Glycolysis/gluconeogenesis (mdm00010).
GeneName	KEGG	Function	log2FoldChange
			T2vsT1	M2vsM1
MD06G1189900	K01785	aldose 1-epimerase [EC:5.1.3.3]	3.32	3.01
MD02G1066500	K00844	hexokinase [EC:2.7.1.1]	1.95	3.13
MD15G1012900	K00844	hexokinase [EC:2.7.1.1]	1.47	3.08
MD08G1109700	K00850	6-phosphofructokinase 1 [EC:2.7.1.11]	2.63	2.45
MD15G1089400	K00850	6-phosphofructokinase 1 [EC:2.7.1.11]	2.53	2.36
MD17G1180600	K00850	6-phosphofructokinase 1 [EC:2.7.1.11]	1.54	1.87
MD12G1018700	K01623	fructose-bisphosphate aldolase, class I [EC:4.1.2.13]	2.46	3.15
MD12G1018800	K01623	fructose-bisphosphate aldolase, class I [EC:4.1.2.13]	2.05	2.25
MD14G1016800	K01623	fructose-bisphosphate aldolase, class I [EC:4.1.2.13]	1.5	2.07
MD17G1017300	K00134	glyceraldehyde 3-phosphate dehydrogenase (phosphorylating) [EC:1.2.1.12]	3.14	3.83
MD16G1111100	K00134	glyceraldehyde 3-phosphate dehydrogenase (phosphorylating) [EC:1.2.1.12]	1.76	2.28
MD01G1185500	K01689	enolase [EC:4.2.1.11]	1.46	2.67
MD15G1405400	K01610	phosphoenolpyruvate carboxykinase (ATP) [EC:4.1.1.49]	2.51	2.85
MD11G1001400	K00873	pyruvate kinase [EC:2.7.1.40]	1.48	2.3
MD11G1001600	K00873	pyruvate kinase [EC:2.7.1.40]	1.72	2.95
MD11G1001500	K00873	pyruvate kinase [EC:2.7.1.40]	1.55	2.84
MD04G1159900	K01568	pyruvate decarboxylase [EC:4.1.1.1]	2.34	5.35
MD03G1065100	K01568	pyruvate decarboxylase [EC:4.1.1.1]	2.04	4.34
MD04G1160100	K01568	pyruvate decarboxylase [EC:4.1.1.1]	2.31	4.34
MD12G1173200	K01568	pyruvate decarboxylase [EC:4.1.1.1]	3.2	3.33
MD12G1172500	K01568	pyruvate decarboxylase [EC:4.1.1.1]	3.28	3.29
MD12G1172400	K01568	pyruvate decarboxylase [EC:4.1.1.1]	3.54	3.17
MD10G1283500	K01568	pyruvate decarboxylase [EC:4.1.1.1]	2.24	2.2
MD00G1141700	K00002	alcohol dehydrogenase (NADP+) [EC:1.1.1.2]	2.03	2.66
MD13G1009500	K00002	alcohol dehydrogenase (NADP+) [EC:1.1.1.2]	1.68	2.1
MD05G1014600	K18857	alcohol dehydrogenase class-P [EC:1.1.1.1]	5.47	4.63
MD05G1013200	K18857	alcohol dehydrogenase class-P [EC:1.1.1.1]	3.37	4.02
MD05G1013400	K18857	alcohol dehydrogenase class-P [EC:1.1.1.1]	3.45	3.64
MD10G1014500	K18857	alcohol dehydrogenase class-P [EC:1.1.1.1]	2.5	3.37
MD09G1211500	K18857	alcohol dehydrogenase class-P [EC:1.1.1.1]	2.71	2.83

## Sheet: Table S8
Table S8. Plant hormone signal transduction (mdm04075).
GeneName	KEGG	Function	log2FoldChange
			T2vsT1	M2vsM1
MD10G1176400	K14484	auxin-responsive protein IAA (AUXIAA)	1.6	2.72
MD00G1016500	K14484	auxin-responsive protein IAA (AUXIAA)	2.83	8.05
MD15G1169100	K14484	auxin-responsive protein IAA (AUXIAA)	1.12	2.47
MD12G1241700	K14484	auxin-responsive protein IAA (AUXIAA)	0.85	1.12
MD07G1297400	K14488	SAUR family protein (SAUR)	2.27	1.66
MD01G1227100	K14488	SAUR family protein (SAUR)	2.82	2.54
MD15G1222900	K14488	SAUR family protein (SAUR)	0.97	2.04
MD12G1113400	K14488	SAUR family protein (SAUR)	3.28	4.56
MD11G1293000	K14487	auxin responsive GH3 gene family (GH3)	1.13	1.7
MD15G1290900	K14487	auxin responsive GH3 gene family (GH3)	2.36	3.46
MD02G1180300	K14487	auxin responsive GH3 gene family (GH3)	0.97	1.36
MD13G1085200	K14492	two-component response regulator ARR5-like (A-ARR)	1.14	3.13
MD16G1084400	K14492	two-component response regulator ARR5-like (A-ARR)	1.57	3.03
MD06G1182400	K14492	two-component response regulator ARR5-like (A-ARR)	0.9	3.09
MD01G1158500	K14496	abscisic acid receptor PYL4-like (PYR/PYL)	1.38	2.21
MD16G1274400	K14496	abscisic acid receptor PYR1-like (PYR/PYL)	1.19	1.11
MD04G1165000	K14496	abscisic acid receptor PYL4-like (PYR/PYL)	1.02	1.85
MD02G1084600	K14497	protein phosphatase 2C (PP2C)	2.67	3.5
MD05G1256300	K14508	regulatory protein NPR1 (NPR1)	1.09	1.7
MD02G1096100	K13464	jasmonate ZIM domain-containing protein (JAZ)	1.26	1.8
MD13G1127100	K13464	jasmonate ZIM domain-containing protein (JAZ)	1.85	3.04
MD16G1127400	K13464	jasmonate ZIM domain-containing protein (JAZ)	1.68	2.94
MD13G1030000	K13464	jasmonate ZIM domain-containing protein (JAZ)	1.52	1.61
MD13G1237300	K14504	xyloglucan:xyloglucosyl transferase TCH4 (TCH4)	1.35	3.99
MD13G1268900	K14504	xyloglucan endotransglucosylase/hydrolase protein 22-like (TCH4)	2.76	5.26
MD02G1266200	K14514	ethylene-insensitive protein 3 (EIN3)	1.32	1.85
MD07G1053800	K14514	ethylene-insensitive protein 3 (EIN3)	1.1	1.33
MD08G1245800	K14514	ethylene-insensitive protein 3 (EIN3)	1.23	1.08
MD04G1228800	K14516	ethylene-responsive transcription factor 1 (ERF1/2)	2.68	2.16
MD11G1022400	K14514	ethylene-insensitive protein 3 (EIN3)	1.14	1.51
MD13G1209700	K14509	ethylene receptor 2-like (ETR)	0.8	0.79
MD08G1150200	K14515	EIN3-binding F-box protein (EBF1/2)	1.17	1.33
MD15G1125200	K14515	EIN3-binding F-box protein (EBF1/2)	1.58	1.68

## Sheet: Table S9
Table S9. Plant-pathogen interaction (mdm04626).
GeneName	KEGG	Function	log2FoldChange
			T2vsT1	M2vsM1
MD01G1221800	K05391	cyclic nucleotide gated channel (CNGCs)	2.96	2.73
MD08G1241600	K05391	cyclic nucleotide gated channel (CNGCs)	1.23	1.17
MD04G1004700	K05391	cyclic nucleotide gated channel (CNGCs)	1.22	0.83
MD08G1221700	K13416	brassinosteroid insensitive 1-associated receptor kinase 1	0.74	1.42
MD15G1412700	K13416	brassinosteroid insensitive 1-associated receptor kinase 1	1.35	1.4
MD06G1186000	K13412	calcium-dependent protein kinase (CDPK)	1.16	2.2
MD12G1044400	K13412	calcium-dependent protein kinase (CDPK)	1.34	1.72
MD03G1165100	K13412	calcium-dependent protein kinase (CDPK)	6.57	5.84
MD14G1113700	K13447	Respiratory burst oxidase homolog protein (Rboh)	1.13	1.41
MD17G1257900	K13448	Calcium-binding protein (CaM/CML)	3.56	4.5
MD13G1151300	K13448	Calcium-binding protein (CaM/CML)	2.7	3.55
MD16G1152300	K13448	Calcium-binding protein (CaM/CML)	3.15	3.21
MD10G1150400	K13448	Calcium-binding protein (CaM/CML)	3.1	2.82
MD09G1013600	K13448	Calcium-binding protein (CaM/CML)	3.57	3.68
MD17G1014200	K13448	Calcium-binding protein (CaM/CML)	2.87	2.87
MD03G1057400	K13424	WRKY transcription factor WRKY24	1.76	2.08
MD11G1059400	K13424	WRKY transcription factor WRKY24	1.27	2.51
MD01G1071300	K13425	WRKY transcription factor 22	1.34	4.56
MD07G1131400	K13425	WRKY transcription factor 22	2.4	4.41
MD07G1280300	K13425	WRKY transcription factor 22	2.48	2.11
MD13G1258500	K13436	pto-interacting protein 1 (Pti1)	1.08	1.79
MD04G1038500	K13436	pto-interacting protein 1 (Pti1)	1.03	1.69
MD01G1208700	K09487	heat shock protein 90kDa beta (HSP90)	5.51	5.66
MD07G1279200	K09487	heat shock protein 90kDa beta (HSP90)	5.44	6.25
MD07G1279100	K09487	heat shock protein 90kDa beta (HSP90)	5.76	6.16

## Sheet: Table S10
Table S10. MAPK signaling pathway (mdm04016).
GeneName	KEGG	Function	log2FoldChange
			T2vsT1	M2vsM1
MD11G1059400	K13424	WRKY transcription factor,WRKY24	1.27	2.51
MD03G1057400	K13424	WRKY transcription factor,WRKY24	1.76	2.08
MD01G1071300	K13425	WRKY transcription factor 22	1.34	4.56
MD07G1280300	K13425	WRKY transcription factor 22	2.48	2.11
MD07G1131400	K13425	WRKY transcription factor 22	2.4	4.41
MD14G1102600	K17686	P-type Cu+ transporter	2.38	2.36
MD11G1199600	K17686	P-type Cu+ transporter	1.13	1.34
MD10G1228800	K17686	P-type Cu+ transporter	1.28	1.14
MD02G1266200	K14514	ethylene-insensitive protein 3	1.32	1.85
MD11G1022400	K14514	ethylene-insensitive protein 3	1.14	1.51
MD07G1053800	K14514	ethylene-insensitive protein 3	1.1	1.33
MD04G1228800	K14516	ethylene-responsive transcription factor 1	2.68	2.16
MD01G1158500	K14496	abscisic acid receptor PYR/PYL family	1.38	2.21
MD04G1165000	K14496	abscisic acid receptor PYR/PYL family	1.04	1.86
MD16G1152300	K02183	calmodulin	3.15	3.21
MD13G1151300	K02183	calmodulin	2.7	3.55
MD10G1154200	K20714	serine/threonine-protein kinase OXI1	2.98	2.78
MD05G1164900	K20714	serine/threonine-protein kinase OXI1	1.36	2.81

[truncated: 1 more sheets: Table S11]
